# Supplementary material for: Photosynthetic and physiological responses of different peony cultivars to high temperature
Source: Front Plant Sci. 2022 Oct 28;13:969718. doi: 10.3389/fpls.2022.969718 (PMC9650587; doi:10.3389/fpls.2022.969718)
Supplement: Supplementary file 1 [file Table_1.xlsx]

## Sheet: Sheet1
Zhi Hong				Lu He Hong
Fo/Fm				Fo/Fm
0	0.1945±0.0071	b		0	0.1802±0.0073	b
2	0.2056±0.0059	a		2	0.1920±0.0035	b
4	0.1990±0.0066	ab		4	0.1985±0.0060	b
6	0.2063±0.0081	a		6	0.2551±0.06986	a
Fv/Fm				Fv/Fm
0	0.8056±0.0071	a		0	0.8197±0.0070	a
2	0.7945±0.0058	b		2	0.8080±0.0035	a
4	0.8010±0.0064	ab		4	0.8016±0.0060	a
6	0.7938±0.0082	b		6	0.7448±0.0697	b
Vj				Vj
0	0.3253±0.0270	a		0	0.3824±0.02738	c
2	0.2973±0.0114	b		2	0.4249±0.0264	b
4	0.3227±0.0201	ab		4	0.4137±0.0161	bc
6	0.3328±0.0332	a		6	0.4847±0.0696	a
Vi				Vi
0	0.8282±0.0166	a		0	0.8563±0.0137	a
2	0.7994±0.0192	b		2	0.8580±0.0169	a
4	0.8190±0.0299	ab		4	0.8688±0.0120	a
6	0.8260±0.0313	a		6	0.8633±0.0341	a
ABS/RC				ABS/RC
0	1.1923±0.0740	b		0	0.9898±0.0838	c
2	1.2921±0.0529	a		2	1.1175±0.1039	b
4	1.2023±0.01339	b		4	1.0517±0.0694	bc
6	1.2019±0.0647	b		6	1.3835±0.1807	a
DIo/RC				DIo/RC
0	0.2323±0.0222	b		0	0.1787±0.0208	b
2	0.2658±0.0160	a		2	0.2146±0.0210	b
4	0.2393±0.0082	b		4	0.2091±0.01936	b
6	0.2481±0.0202	ab		6	0.3602±0.1375	a
TRo/Rc				TRo/Rc
0	0.9601±0.0522	b		0	0.8110±0.0638	c
2	1.0262±0.0389	a		2	0.9029±0.0833	b
4	0.9630±0.01379	b		4	0.8426±0.0506	bc
6	0.9537±0.0470	b		6	1.0233±0.1048	a
ETo/RC				ETo/RC
0	0.6474±0.0368	b		0	0.4991±0.0180	a
2	0.7208±0.0195	a		2	0.5176±0.0278	a
4	0.6523±0.0213	b		4	0.4935±0.0183	a
6	0.6359±0.0371	b		6	0.5265±0.0786	a
REo/RC				REo/RC
0	0.1651±0.0189	b		0	0.1159±0.0054	b
2	0.2058±0.0194	a		2	0.1274±0.0120	ab
4	0.1745±0.0306	b		4	0.1103±0.0074	b
6	0.1658±0.0293	b		6	0.1403±0.0396	a
φPo				φPo
0	0.8055±0.0071	a		0	0.8198±0.0073	a
2	0.7944±0.0059	b		2	0.8081±0.0035	a
4	0.8010±0.0066	ab		4	0.8015±0.0060	a
6	0.7938±0.0081	b		6	0.7449±0.0699	b
ψEo				ψEo
0	0.6747±0.0270	b		0	0.6172±0.0274	a
2	0.7027±0.0114	a		2	0.5751±0.0264	b
4	0.6773±0.0201	ab		4	0.5863±0.0161	ab
6	0.6672±0.0332	b		6	0.5153±0.0696	c
φEo				φEo
0	0.5435±0.0219	ab		0	0.5061±0.0261	a
2	0.5582±0.0109	a		2	0.4647±0.0219	a
4	0.5425±0.0182	ab		4	0.4700±0.0161	a
6	0.5298±0.0304	b		6	0.3874±0.0800	b
φRo				φRo
0	0.1384±0.0129	ab		0	0.1179±0.0119	a
2	0.1593±0.0148	a		2	0.1147±0.0136	a
4	0.1451±0.0250	ab		4	0.1052±0.0101	a
6	0.1382±0.0254	b		6	0.1029±0.0291	a
PItotal				PItotal
0	2.5112±0.5369	a		0	2.3349±0.6671	a
2	2.8535±0.4863	a		2	0.7095±0.0891	c
4	2.6388±0.8496	a		4	1.6013±0.3502	b
6	2.3760±0.7645	a		6	0.9957±0.5485	c
DFabs				DFabs
0	0.8596±0.0746	a		0	0.8720±0.1032	a
2	0.8498±0.0475	a		2	0.2223±0.1186	b
4	0.8475±0.0510	a		4	0.7368±0.0707	a
6	0.8097±0.0949	a		6	0.3640±0.3100	b
δRo				δRo
0	0.2543±0.0160	a		0	0.2325±0.0140	b
2	0.2853±0.0249	a		2	0.2464±0.0207	ab
4	0.2665±0.0373	a		4	0.2235±0.01600	b
6	0.2594±0.0364	a		6	0.2629±0.0458	a
